# Supplementary material for: Differences in Expression of Selected Interleukins in HIV-Infected Subjects Undergoing Antiretroviral Therapy
Source: Viruses. 2022 May 7;14(5):997. doi: 10.3390/v14050997 (PMC9144358; doi:10.3390/v14050997)
Supplement: Supplementary file 1 [file viruses-14-00997-s001.zip]

Archive with 1 entries (1 files):
- viruses-1619194-supplementary.pdf
